# Supplementary material for: Comparative Genome Analysis Reveals the Genomic Basis of Semi-Aquatic Adaptation in American Mink (Neovison vison)
Source: Animals (Basel). 2022 Sep 13;12(18):2385. doi: 10.3390/ani12182385 (PMC9494948; doi:10.3390/ani12182385)
Supplement: Supplementary file 1 [file animals-12-02385-s001.zip]

Archive with 10 entries (10 files):
- TableS1.xlsx
- TableS10.xlsx
- TableS2.xlsx
- TableS3.xlsx
- TableS4.xlsx
- TableS5.xlsx
- TableS6.xlsx
- TableS7.xlsx
- TableS8.xlsx
- TableS9.xlsx
