# Supplementary material for: Comparative Genome Analysis Reveals the Genomic Basis of Semi-Aquatic Adaptation in American Mink (Neovison vison)
Source: Animals (Basel). 2022 Sep 13;12(18):2385. doi: 10.3390/ani12182385 (PMC9494948; doi:10.3390/ani12182385)
Supplement: Supplementary file 1 [file animals-12-02385-s001.zip › TableS1.xlsx]

## Sheet: 1
Table S1. Species genome information
Code name	Full name	Abbreviations	Number of genes	Genome version	Scaffold N50	ContigN50	Genome Annotation Quality (BUSCO)
Nvi	Neovison vison	N.vison	20329	ASM_NN_V1	220349319	220349319	C:97.2%[S:95.7%,D:1.5%],F:0.3%,M:2.5%,n:9226
Elu	Enhydra lutris	E.lutris	19327	ASM228890v2	38751465	244578	C:98.6%[S:97.9%,D:0.7%],F:0.2%,M:1.2%,n:9226
Lca	Lontra canadensis	L.canadensis	20305	GSC_riverotter_1.0	18460785	691969	C:98.5%[S:96.7%,D:1.8%],F:0.6%,M:0.9%,n:9226
Mer	Mustela erminea	M.erminea	20921	mMusErm1.Pri	130149454	36329944	C:98.2%[S:96.9%,D:1.3%],F:0.5%,M:1.3%,n:9226
Mpf	Mustela putorius furo	M.putorius.furo	19679	ASM1176430v1.1	None	23598655	C:98.6%[S:97.1%,D:1.5%],F:0.5%,M:0.9%,n:9226
Ame	Ailuropoda melanoleuca	A.melanoleuca	22440	ASM200744v3	129245720	127687	C:96.7%[S:96.0%,D:0.7%],F:1.4%,M:1.9%,n:9226
Cfa	Canis lupus familiaris	C.familiaris	20949	ROS_Cfam_1.0	64037277	120,245,93	C:97.7%[S:96.2%,D:1.5%],F:0.7%,M:1.6%,n:9226
Npr	Nyctereutes procyonoides	N.procyonoides	27146	NYPRO_anot_genome	53959811	35077230	C:98.4%[S:96.0%,D:2.4%],F:0.7%,M:0.9%,n:9226
Fca	Felis catus	F.catus	19734	F.catus_Fca126_mat1.0	148491486	90731473	C:98.8%[S:98.5%,D:0.3%],F:0.3%,M:0.9%,n:9226
Vvu	Vulpes vulpes	V.vulpes	19353	VulVul2.2	12472085	55450	C:96.3%[S:95.6%,D:0.7%],F:1.6%,M:2.1%,n:9226
Uma	Ursus maritimus	U.maritimus	20405	ASM1731132v1	72237886	206653	C:97.9%[S:97.3%,D:0.6%],F:0.7%,M:1.4%,n:9226
Aju	Acinonyx jubatus	A.jubatus	19516	Aci_jub_2	48500042	179924	C:97.5%[S:97.2%,D:0.3%],F:0.5%,M:2.0%,n:9226
Oro	Odobenus rosmarus	O.rosmarus	19399	Oros_1.0	2616778	89951	C:97.4%[S:96.6%,D:0.8%],F:0.6%,M:2.0%,n:9226
Hsa	Homo sapiens	H.sapiens	22296	GRCh38.p14	67794873	57879411	C:99.3%[S:93.7%,D:5.6%],F:0.2%,M:0.5%,n:9226
