# Supplementary material for: Comparative Genome Analysis Reveals the Genomic Basis of Semi-Aquatic Adaptation in American Mink (Neovison vison)
Source: Animals (Basel). 2022 Sep 13;12(18):2385. doi: 10.3390/ani12182385 (PMC9494948; doi:10.3390/ani12182385)
Supplement: Supplementary file 1 [file animals-12-02385-s001.zip › TableS10.xlsx]

## Sheet: 1
TableS10 NCBI accession numbers of 14 species
Species	Bioproject
Neovison vison	GCF_020171115.1
Enhydra lutris	GCF_002288905.1
Lontra canadensis	GCF_010015895.1
Mustela erminea	GCF_009829155.1
Mustela putorius furo	GCF_011764305.1
Ailuropoda melanoleuca	GCF_002007445.2
Canis lupus familiaris	GCF_014441545.1
Nyctereutes procyonoides	GCA_905146905.1
Felis catus	GCF_018350175.1
Vulpes vulpes	GCF_003160815.1
Ursus maritimus	GCF_017311325.1
Acinonyx jubatus	GCF_003709585.1
Odobenus rosmarus	GCF_000321225.1
Homo sapiens	GCF_000001405.40
