# Supplementary material for: Comparative Genome Analysis Reveals the Genomic Basis of Semi-Aquatic Adaptation in American Mink (Neovison vison)
Source: Animals (Basel). 2022 Sep 13;12(18):2385. doi: 10.3390/ani12182385 (PMC9494948; doi:10.3390/ani12182385)
Supplement: Supplementary file 1 [file animals-12-02385-s001.zip › TableS2.xlsx]

## Sheet: 1
TableS2 The GO enrichment analysis of specific gene family in American mink
GO_ID	GO_Term	GO_Class	Pvalue	AdjustedPv	gene_num
GO:0003735	structural constituent of ribosome	MF	4.17955e-38	4.47212e-35	47
GO:0005840	ribosome	CC	6.55733e-37	3.08974e-34	47
GO:0006412	translation	BP	8.66282e-37	3.08974e-34	54
GO:0003964	RNA-directed DNA polymerase activity	MF	7.22169e-33	1.28787e-30	33
GO:0006278	RNA-dependent DNA biosynthetic process	BP	1.07071e-32	1.43207e-30	33
GO:0034061	DNA polymerase activity	MF	3.3829e-27	3.29064e-25	34
GO:0003723	RNA binding	MF	8.7552e-24	7.80672e-22	38
GO:1901566	organonitrogen compound biosynthetic process	BP	2.52614e-22	2.07921e-20	57
GO:0016779	nucleotidyltransferase activity	MF	1.02576e-21	7.83977e-20	36
GO:0140097	catalytic activity, acting on DNA	MF	2.31769e-21	1.65329e-19	39
GO:0043232	intracellular non-membrane-bounded organelle	CC	1.89097e-16	1.26458e-14	80
GO:0005198	structural molecule activity	MF	4.21746e-15	2.65452e-13	65
GO:0044271	cellular nitrogen compound biosynthetic process	BP	8.45777e-15	5.02767e-13	113
GO:0043228	non-membrane-bounded organelle	CC	3.04859e-14	1.71684e-12	82
GO:0034645	cellular macromolecule biosynthetic process	BP	3.74736e-14	2.00484e-12	113
GO:1901576	organic substance biosynthetic process	BP	8.38402e-13	4.07768e-11	119
GO:0044249	cellular biosynthetic process	BP	1.09237e-12	5.08192e-11	118
GO:0006259	DNA metabolic process	BP	1.29499e-11	5.54255e-10	39
GO:0034641	cellular nitrogen compound metabolic process	BP	3.32692e-09	1.36915e-07	124
GO:0030100	regulation of endocytosis	BP	5.30113e-09	2.10082e-07	10
GO:0015057	thrombin-activated receptor activity	MF	1.43794e-06	4.96322e-05	12
GO:0070493	thrombin-activated receptor signaling pathway	BP	1.43794e-06	4.96322e-05	12
GO:0044267	cellular protein metabolic process	BP	1.30563e-05	0.000388063	59
GO:0044260	cellular macromolecule metabolic process	BP	2.76271e-05	0.000777922	123
GO:0051128	regulation of cellular component organization	BP	3.10971e-05	0.000853178	13
GO:0043229	intracellular organelle	CC	0.000225674	0.00513769	104
GO:0016192	vesicle-mediated transport	BP	0.000267517	0.00550468	13
GO:0016772	transferase activity, transferring phosphorus-containing groups	MF	0.000278702	0.00562663	42
GO:0043226	organelle	CC	0.000793341	0.0143877	106
GO:0007596	blood coagulation	BP	0.00163333	0.0277406	11
GO:0044237	cellular metabolic process	BP	0.00193925	0.0314394	138
GO:0010467	gene expression	BP	0.00241339	0.0379753	81
GO:0005643	nuclear pore	CC	0.00252325	0.0391286	3
GO:0019001	guanyl nucleotide binding	MF	0.00271199	0.0402395	22
GO:0005525	GTP binding	MF	0.00274531	0.0402395	21
GO:0005179	hormone activity	MF	0.00284894	0.0408028	11
GO:0043624	cellular protein complex disassembly	BP	0.00289815	0.0408028	4
GO:0003924	GTPase activity	MF	0.00340043	0.0449193	14
