# Supplementary material for: Comparative Genome Analysis Reveals the Genomic Basis of Semi-Aquatic Adaptation in American Mink (Neovison vison)
Source: Animals (Basel). 2022 Sep 13;12(18):2385. doi: 10.3390/ani12182385 (PMC9494948; doi:10.3390/ani12182385)
Supplement: Supplementary file 1 [file animals-12-02385-s001.zip › TableS3.xlsx]

## Sheet: 1
TableS3 The KEGG enrichment analysis of specific gene family in American mink
MapID	MapTitle	Pvalue	AdjustedPv	gene_num
map03010	Ribosome	1.58544e-47	2.58427e-45	55
map05168	Herpes simplex virus 1 infection	3.40577e-26	2.7757e-24	47
map05310	Asthma	4.29477e-20	2.33349e-18	23
map05330	Allograft rejection	6.01663e-17	2.45178e-15	22
map04672	Intestinal immune network for IgA production	1.33622e-16	4.35609e-15	22
map04214	Apoptosis - fly	7.60024e-16	1.77792e-14	22
map03410	Base excision repair	7.63524e-16	1.77792e-14	19
map05150	Staphylococcus aureus infection	5.71264e-15	1.16395e-13	22
map05416	Viral myocarditis	7.77645e-15	1.4084e-13	25
map05320	Autoimmune thyroid disease	6.16865e-14	1.00549e-12	22
map04210	Apoptosis	1.21537e-13	1.80095e-12	22
map05332	Graft-versus-host disease	1.48607e-13	2.01858e-12	18
map04940	Type I diabetes mellitus	4.63948e-13	5.8172e-12	19
map04212	Longevity regulating pathway - worm	5.71567e-13	6.65468e-12	20
map05323	Rheumatoid arthritis	7.65983e-12	8.32368e-11	22
map05170	Human immunodeficiency virus 1 infection	1.68037e-11	1.71188e-10	27
map05142	Chagas disease	2.92685e-11	2.80633e-10	22
map05321	Inflammatory bowel disease	3.28485e-11	2.97462e-10	18
map05144	Malaria	6.45223e-11	5.53533e-10	17
map05169	Epstein-Barr virus infection	7.49441e-11	6.10794e-10	25
map04064	NF-kappa B signaling pathway	1.60297e-10	1.24421e-09	21
map05162	Measles	1.76284e-10	1.3061e-09	20
map05322	Systemic lupus erythematosus	3.21796e-10	2.28055e-09	23
map04612	Antigen processing and presentation	6.36833e-10	4.32515e-09	19
map05202	Transcriptional misregulation in cancer	1.54469e-09	1.00714e-08	23
map04514	Cell adhesion molecules	2.09004e-09	1.26956e-08	20
map04658	Th1 and Th2 cell differentiation	2.10295e-09	1.26956e-08	18
map04020	Calcium signaling pathway	2.22329e-09	1.29427e-08	23
map04217	Necroptosis	7.8442e-09	4.40898e-08	21
map05235	PD-L1 expression and PD-1 checkpoint pathway in cancer	1.62447e-08	8.82631e-08	17
map04659	Th17 cell differentiation	3.64198e-08	1.91497e-07	18
map05134	Legionellosis	7.40362e-08	3.77122e-07	16
map04015	Rap1 signaling pathway	1.44112e-07	7.11824e-07	24
map04660	T cell receptor signaling pathway	2.0436e-07	9.79727e-07	17
map04024	cAMP signaling pathway	2.84577e-06	1.27861e-05	20
map03013	RNA transport	2.90236e-06	1.27861e-05	19
map04014	Ras signaling pathway	4.77677e-05	0.000204898	20
map05166	Human T-cell leukemia virus 1 infection	6.84128e-05	0.00028593	18
map02020	Two-component system	0.00150418	0.00612952	4
map05152	Tuberculosis	0.0122281	0.0463531	12
