# Supplementary material for: Comparative Genome Analysis Reveals the Genomic Basis of Semi-Aquatic Adaptation in American Mink (Neovison vison)
Source: Animals (Basel). 2022 Sep 13;12(18):2385. doi: 10.3390/ani12182385 (PMC9494948; doi:10.3390/ani12182385)
Supplement: Supplementary file 1 [file animals-12-02385-s001.zip › TableS4.xlsx]

## Sheet: 1
TableS4 The GO enrichment analysis of expanded gene families analysis in American mink
GO_ID	GO_Term	GO_Class	Pvalue	AdjustedPv	gene_num
GO:0003735	structural constituent of ribosome	MF	5.0874e-231	8.43999e-228	201
GO:0005840	ribosome	CC	4.14917e-224	3.44173e-221	201
GO:0006412	translation	BP	1.09682e-185	6.06539e-183	213
GO:0043043	peptide biosynthetic process	BP	9.77589e-181	4.05455e-178	214
GO:0043603	cellular amide metabolic process	BP	5.5241e-152	1.30921e-149	215
GO:0043232	intracellular non-membrane-bounded organelle	CC	2.0245e-122	4.19832e-120	350
GO:0006334	nucleosome assembly	BP	2.5641e-116	3.86713e-114	113
GO:1901566	organonitrogen compound biosynthetic process	BP	2.63658e-115	3.36468e-113	225
GO:0043228	non-membrane-bounded organelle	CC	1.35733e-104	1.3246e-102	354
GO:0000786	nucleosome	CC	1.0806e-92	8.96358e-91	97
GO:0005198	structural molecule activity	MF	6.29564e-82	4.74749e-80	258
GO:0000785	chromatin	CC	1.39546e-71	1.00655e-69	111
GO:0034622	cellular protein-containing complex assembly	BP	7.25629e-71	5.01591e-69	126
GO:0043933	protein-containing complex subunit organization	BP	1.9792e-59	1.3134e-57	131
GO:0005694	chromosome	CC	1.18741e-56	7.296e-55	116
GO:0071103	DNA conformation change	BP	9.48017e-51	5.617e-49	122
GO:0043229	intracellular organelle	CC	1.71084e-49	9.78717e-48	460
GO:0043226	organelle	CC	2.11859e-43	1.17158e-41	464
GO:0044267	cellular protein metabolic process	BP	2.84726e-42	1.52374e-40	253
GO:0044271	cellular nitrogen compound biosynthetic process	BP	5.2266e-39	2.62755e-37	363
GO:0022607	cellular component assembly	BP	1.63686e-38	7.98692e-37	133
GO:0044085	cellular component biogenesis	BP	5.01508e-37	2.37715e-35	135
GO:0034645	cellular macromolecule biosynthetic process	BP	1.00395e-35	4.62656e-34	360
GO:0005622	intracellular	CC	4.90218e-34	2.14019e-32	515
GO:0003964	RNA-directed DNA polymerase activity	MF	4.16109e-32	1.77007e-30	35
GO:0006278	RNA-dependent DNA biosynthetic process	BP	1.15771e-31	4.68448e-30	35
GO:0044249	cellular biosynthetic process	BP	8.08334e-31	3.19292e-29	375
GO:1901576	organic substance biosynthetic process	BP	6.74441e-30	2.60209e-28	375
GO:0009058	biosynthetic process	BP	1.16248e-28	4.38307e-27	376
GO:0034641	cellular nitrogen compound metabolic process	BP	6.17288e-23	2.27574e-21	402
GO:0006996	organelle organization	BP	9.96557e-23	3.5941e-21	150
GO:0010467	gene expression	BP	1.32531e-22	4.67808e-21	325
GO:0034061	DNA polymerase activity	MF	2.8496e-22	9.84893e-21	39
GO:0016043	cellular component organization	BP	3.0257e-20	1.02442e-18	176
GO:0071840	cellular component organization or biogenesis	BP	6.7293e-20	2.23278e-18	178
GO:0019538	protein metabolic process	BP	4.52171e-19	1.47089e-17	274
GO:0006352	DNA-templated transcription, initiation	BP	2.62303e-16	7.91202e-15	27
GO:1990904	ribonucleoprotein complex	CC	9.00427e-16	2.66751e-14	25
GO:0005525	GTP binding	MF	1.39085e-14	3.91089e-13	82
GO:0044260	cellular macromolecule metabolic process	BP	1.9271e-14	5.32844e-13	413
GO:1901564	organonitrogen compound metabolic process	BP	2.04036e-14	5.5491e-13	305
GO:0051082	unfolded protein binding	MF	2.59383e-14	6.83042e-13	24
GO:0019001	guanyl nucleotide binding	MF	3.53259e-14	9.10483e-13	85
GO:0016779	nucleotidyltransferase activity	MF	6.27177e-14	1.57649e-12	45
GO:0044391	ribosomal subunit	CC	1.71709e-13	4.1892e-12	23
GO:0003676	nucleic acid binding	MF	1.16003e-12	2.74928e-11	323
GO:0031072	heat shock protein binding	MF	4.7129e-12	1.08593e-10	11
GO:0003924	GTPase activity	MF	4.97684e-11	1.11575e-09	51
GO:0016620	oxidoreductase activity, acting on the aldehyde or oxo group of donors, NAD or NADP as acceptor	MF	1.47422e-10	3.26098e-09	16
GO:0032991	protein-containing complex	CC	5.60157e-10	1.22276e-08	203
GO:0003723	RNA binding	MF	1.56949e-09	3.38153e-08	61
GO:0051920	peroxiredoxin activity	MF	2.40277e-09	5.11051e-08	10
GO:0008641	ubiquitin-like modifier activating enzyme activity	MF	3.13351e-09	6.30729e-08	9
GO:0006606	protein import into nucleus	BP	3.19356e-09	6.30729e-08	11
GO:0006457	protein folding	BP	6.9338e-09	1.3222e-07	25
GO:0015935	small ribosomal subunit	CC	7.12483e-09	1.34319e-07	14
GO:0044237	cellular metabolic process	BP	2.88307e-08	5.25606e-07	463
GO:0140097	catalytic activity, acting on DNA	MF	4.30285e-07	7.06776e-06	61
GO:0006952	defense response	BP	5.57522e-07	9.06793e-06	49
GO:0030100	regulation of endocytosis	BP	1.63741e-06	2.53875e-05	13
GO:0043170	macromolecule metabolic process	BP	2.85367e-06	4.34333e-05	433
GO:0015934	large ribosomal subunit	CC	6.12193e-06	8.98786e-05	9
GO:0031492	nucleosomal DNA binding	MF	1.51268e-05	0.0002074	14
GO:0045116	protein neddylation	BP	1.6469e-05	0.000220528	4
GO:0006479	protein methylation	BP	1.64831e-05	0.000220528	11
GO:0005126	cytokine receptor binding	MF	1.73239e-05	0.000229922	45
GO:0006807	nitrogen compound metabolic process	BP	1.91316e-05	0.000249916	465
GO:0005634	nucleus	CC	2.21807e-05	0.000285254	180
GO:1901363	heterocyclic compound binding	MF	4.47061e-05	0.000541368	437
GO:0097159	organic cyclic compound binding	MF	6.10275e-05	0.000728379	438
GO:0016493	C-C chemokine receptor activity	MF	8.16947e-05	0.000951744	12
GO:0003755	peptidyl-prolyl cis-trans isomerase activity	MF	9.78942e-05	0.00109734	10
GO:0033365	protein localization to organelle	BP	0.000120632	0.00134315	12
GO:0003677	DNA binding	MF	0.000123059	0.00135221	216
GO:0006913	nucleocytoplasmic transport	BP	0.000147161	0.00155503	17
GO:0043231	intracellular membrane-bounded organelle	CC	0.000161483	0.00169557	206
GO:0009206	purine ribonucleoside triphosphate biosynthetic process	BP	0.000208911	0.00208785	11
GO:0019068	virion assembly	BP	0.000222568	0.00221102	4
GO:0006897	endocytosis	BP	0.000267329	0.00259356	15
GO:0006879	cellular iron ion homeostasis	BP	0.000405361	0.00382099	12
GO:0044238	primary metabolic process	BP	0.000471852	0.00439221	465
GO:0008199	ferric iron binding	MF	0.00055195	0.00503123	12
GO:0032259	methylation	BP	0.000576087	0.00519418	13
GO:0008528	G protein-coupled peptide receptor activity	MF	0.000627963	0.00559432	107
GO:0019843	rRNA binding	MF	0.000633956	0.00559432	6
GO:0006414	translational elongation	BP	0.000633956	0.00559432	6
GO:0043414	macromolecule methylation	BP	0.000740685	0.00643349	12
GO:0099513	polymeric cytoskeletal fiber	CC	0.000750848	0.00648779	35
GO:0043227	membrane-bounded organelle	CC	0.000782385	0.00672526	207
GO:0043065	positive regulation of apoptotic process	BP	0.00087431	0.00718059	5
GO:0015097	mercury ion transmembrane transporter activity	MF	0.00087431	0.00718059	5
GO:0015694	mercury ion transport	BP	0.00087431	0.00718059	5
GO:0042555	MCM complex	CC	0.00088466	0.0072298	8
GO:0000041	transition metal ion transport	BP	0.00102642	0.00834721	21
GO:0006270	DNA replication initiation	BP	0.00109297	0.00884508	8
GO:0016987	sigma factor activity	MF	0.0012097	0.00969509	7
GO:0019205	nucleobase-containing compound kinase activity	MF	0.00129142	0.0102022	11
GO:0015057	thrombin-activated receptor activity	MF	0.00136416	0.0104775	16
GO:0070493	thrombin-activated receptor signaling pathway	BP	0.00136416	0.0104775	16
GO:0001626	nociceptin receptor activity	MF	0.00160026	0.0121781	4
GO:0031967	organelle envelope	CC	0.00167636	0.012699	18
GO:0004550	nucleoside diphosphate kinase activity	MF	0.00183257	0.0131045	5
GO:0006183	GTP biosynthetic process	BP	0.00183257	0.0131045	5
GO:0006228	UTP biosynthetic process	BP	0.00183257	0.0131045	5
GO:0006241	CTP biosynthetic process	BP	0.00183257	0.0131045	5
GO:0003678	DNA helicase activity	MF	0.00196059	0.0139387	8
GO:0007217	tachykinin receptor signaling pathway	BP	0.0020449	0.0143143	6
GO:0004950	chemokine receptor activity	MF	0.00220883	0.0152686	17
GO:0006875	cellular metal ion homeostasis	BP	0.00232486	0.0158722	15
GO:0005853	eukaryotic translation elongation factor 1 complex	CC	0.00234744	0.0159607	3
GO:0005184	neuropeptide hormone activity	MF	0.00261911	0.0173804	6
GO:0004983	neuropeptide Y receptor activity	MF	0.00265836	0.0175009	14
GO:0071704	organic substance metabolic process	BP	0.00268888	0.0175624	478
GO:0055065	metal ion homeostasis	BP	0.0029123	0.0187268	16
GO:0009987	cellular process	BP	0.00339901	0.0216052	870
GO:0006259	DNA metabolic process	BP	0.00342693	0.0216995	67
GO:0008188	neuropeptide receptor activity	MF	0.00366438	0.0228878	42
GO:0005685	U1 snRNP	CC	0.00406439	0.0243423	2
GO:0000090	mitotic anaphase	BP	0.00406439	0.0243423	2
GO:0000940	condensed chromosome outer kinetochore	CC	0.00406439	0.0243423	2
GO:0005876	spindle microtubule	CC	0.00406439	0.0243423	2
GO:0031113	regulation of microtubule polymerization	BP	0.00406439	0.0243423	2
GO:0051010	microtubule plus-end binding	MF	0.00406439	0.0243423	2
GO:0051128	regulation of cellular component organization	BP	0.00441904	0.0262767	21
GO:0004859	phospholipase inhibitor activity	MF	0.00445481	0.0263008	5
GO:0005740	mitochondrial envelope	CC	0.00544944	0.0317215	15
GO:0009152	purine ribonucleotide biosynthetic process	BP	0.00567439	0.0325701	11
GO:0045263	proton-transporting ATP synthase complex, coupling factor F(o)	CC	0.00573265	0.0325701	5
GO:0009401	phosphoenolpyruvate-dependent sugar phosphotransferase system	BP	0.00590409	0.0334296	9
GO:0015144	carbohydrate transmembrane transporter activity	MF	0.00630592	0.0351058	11
GO:0046677	response to antibiotic	BP	0.00745678	0.0403007	3
GO:0006950	response to stress	BP	0.00793657	0.0420663	93
GO:0004896	cytokine receptor activity	MF	0.00908493	0.0470997	19
GO:0008643	carbohydrate transport	BP	0.00960852	0.0493515	10
