# Supplementary material for: Comparative Genome Analysis Reveals the Genomic Basis of Semi-Aquatic Adaptation in American Mink (Neovison vison)
Source: Animals (Basel). 2022 Sep 13;12(18):2385. doi: 10.3390/ani12182385 (PMC9494948; doi:10.3390/ani12182385)
Supplement: Supplementary file 1 [file animals-12-02385-s001.zip › TableS5.xlsx]

## Sheet: 1
TableS5 The KEGG enrichment analysis of expanded gene families analysis in American mink
MapID	MapTitle	Pvalue	AdjustedPv	gene_num
map03010	Ribosome	4.52586e-202	1.04547e-199	210
map05322	Systemic lupus erythematosus	2.14058e-144	2.47237e-142	119
map05320	Autoimmune thyroid disease	2.44998e-71	1.88649e-69	66
map05134	Legionellosis	6.45649e-71	3.72862e-69	69
map04217	Necroptosis	2.92593e-58	1.35178e-56	97
map05310	Asthma	4.06132e-50	1.56361e-48	43
map05034	Alcoholism	8.33877e-45	2.75179e-43	83
map04612	Antigen processing and presentation	1.00551e-44	2.9034e-43	59
map05330	Allograft rejection	1.63553e-39	4.19786e-38	43
map04672	Intestinal immune network for IgA production	1.10155e-37	2.54458e-36	43
map05162	Measles	3.94338e-35	8.28109e-34	71
map05332	Graft-versus-host disease	1.98056e-33	3.81258e-32	37
map04940	Type I diabetes mellitus	1.04246e-30	1.85237e-29	40
map05150	Staphylococcus aureus infection	9.4899e-30	1.56583e-28	43
map05170	Human immunodeficiency virus 1 infection	1.16756e-23	1.79805e-22	81
map03013	RNA transport	8.61073e-22	1.24317e-20	70
map05321	Inflammatory bowel disease	9.91827e-22	1.34772e-20	37
map04659	Th17 cell differentiation	1.37886e-21	1.7007e-20	48
map05416	Viral myocarditis	1.39885e-21	1.7007e-20	46
map05169	Epstein-Barr virus infection	1.75435e-21	2.02628e-20	74
map05144	Malaria	2.71773e-20	2.9895e-19	34
map05323	Rheumatoid arthritis	1.95313e-17	1.96162e-16	43
map03040	Spliceosome	1.02448e-14	9.86062e-14	56
map04658	Th1 and Th2 cell differentiation	1.29665e-14	1.19811e-13	37
map05202	Transcriptional misregulation in cancer	2.58959e-13	2.30075e-12	61
map04064	NF-kappa B signaling pathway	4.98558e-13	4.26544e-12	40
map05142	Chagas disease	7.45483e-12	6.15024e-11	39
map05235	PD-L1 expression and PD-1 checkpoint pathway in cancer	1.76932e-11	1.40935e-10	34
map03410	Base excision repair	1.88227e-11	1.44935e-10	22
map05164	Influenza A	1.23902e-10	9.23267e-10	50
map04660	T cell receptor signaling pathway	1.33368e-10	9.6275e-10	37
map04623	Cytosolic DNA-sensing pathway	4.84327e-10	3.39029e-09	23
map05203	Viral carcinogenesis	5.68544e-10	3.86276e-09	53
map04622	RIG-I-like receptor signaling pathway	7.00858e-08	4.49717e-07	23
map00710	Carbon fixation in photosynthetic organisms	9.54052e-08	5.95638e-07	17
map04212	Longevity regulating pathway - worm	1.84258e-07	1.12009e-06	25
map05168	Herpes simplex virus 1 infection	2.09798e-07	1.24265e-06	75
map01503	Cationic antimicrobial peptide (CAMP) resistance	1.48813e-06	8.59397e-06	8
map04015	Rap1 signaling pathway	2.03168e-06	1.14468e-05	57
map04650	Natural killer cell mediated cytotoxicity	3.44741e-06	1.89607e-05	29
map04214	Apoptosis - fly	4.0569e-06	2.17941e-05	22
map04141	Protein processing in endoplasmic reticulum	7.73259e-06	4.05961e-05	40
map04014	Ras signaling pathway	1.43988e-05	7.23068e-05	53
map05152	Tuberculosis	1.55537e-05	7.64446e-05	40
map04621	NOD-like receptor signaling pathway	6.97246e-05	0.000309738	37
map04626	Plant-pathogen interaction	8.60927e-05	0.000375234	13
map04020	Calcium signaling pathway	0.000104312	0.000446223	45
map04514	Cell adhesion molecules	0.000231362	0.000905842	37
map04620	Toll-like receptor signaling pathway	0.000245593	0.000945534	23
map00010	Glycolysis / Gluconeogenesis	0.000478144	0.00167465	20
map05166	Human T-cell leukemia virus 1 infection	0.000765377	0.00263884	43
map04915	Estrogen signaling pathway	0.000898177	0.00305116	34
map05160	Hepatitis C	0.00677155	0.0190151	29
map05161	Hepatitis B	0.0142819	0.036657	29
map01230	Biosynthesis of amino acids	0.0190989	0.0459568	18
