# Supplementary material for: Comparative Genome Analysis Reveals the Genomic Basis of Semi-Aquatic Adaptation in American Mink (Neovison vison)
Source: Animals (Basel). 2022 Sep 13;12(18):2385. doi: 10.3390/ani12182385 (PMC9494948; doi:10.3390/ani12182385)
Supplement: Supplementary file 1 [file animals-12-02385-s001.zip › TableS6.xlsx]

## Sheet: 1
TableS6 The GO enrichment analysis of contracted gene families analysis in American mink
GO_ID	GO_Term	GO_Class	Pvalue	AdjustedPv	gene_num
GO:0045095	keratin filament	CC	1.36059e-06	0.000296989	4
GO:0004984	olfactory receptor activity	MF	2.08413e-06	0.000296989	8
GO:0099513	polymeric cytoskeletal fiber	CC	0.000209275	0.00912321	5
GO:0004888	transmembrane signaling receptor activity	MF	0.000416256	0.0131814	16
