# Supplementary material for: Comparative Genome Analysis Reveals the Genomic Basis of Semi-Aquatic Adaptation in American Mink (Neovison vison)
Source: Animals (Basel). 2022 Sep 13;12(18):2385. doi: 10.3390/ani12182385 (PMC9494948; doi:10.3390/ani12182385)
Supplement: Supplementary file 1 [file animals-12-02385-s001.zip › TableS7.xlsx]

## Sheet: 1
TableS7 The KEGG enrichment analysis of contracted gene families analysis in American mink
MapID	MapTitle	Pvalue	AdjustedPv	gene_num
map04740	Olfactory transduction	1.41168e-06	1.12935e-05	12
map05168	Herpes simplex virus 1 infection	1.5861e-05	6.34441e-05	8
map04380	Osteoclast differentiation	0.0054959	0.0146557	3
map04624	Toll and Imd signaling pathway	0.00761047	0.0152209	2
