# Supplementary material for: Comparative Genome Analysis Reveals the Genomic Basis of Semi-Aquatic Adaptation in American Mink (Neovison vison)
Source: Animals (Basel). 2022 Sep 13;12(18):2385. doi: 10.3390/ani12182385 (PMC9494948; doi:10.3390/ani12182385)
Supplement: Supplementary file 1 [file animals-12-02385-s001.zip › TableS8.xlsx]

## Sheet: Nvi_positive_GO_Enrich
TableS8 The GO enrichment analysis of positive gene analysis in American mink
GO_ID	GO_Term	GO_Class	Pvalue	gene_num
GO:0004517	nitric-oxide synthase activity	MF	0.00147853	3
GO:0006809	nitric oxide biosynthetic process	BP	0.00147853	3
GO:0005543	phospholipid binding	MF	0.00250403	64
GO:0009966	regulation of signal transduction	BP	0.00349281	43
GO:0022836	gated channel activity	MF	0.00353307	158
GO:0016884	carbon-nitrogen ligase activity, with glutamine as amido-N-donor	MF	0.00442949	4
GO:0005515	protein binding	MF	0.00474848	728
GO:0005764	lysosome	CC	0.00509812	8
GO:0016747	transferase activity, transferring acyl groups other than amino-acyl groups	MF	0.00555834	21
GO:0008270	zinc ion binding	MF	0.00673768	159
GO:0000323	lytic vacuole	CC	0.00778862	9
GO:0005244	voltage-gated ion channel activity	MF	0.00801936	137
GO:0010646	regulation of cell communication	BP	0.00810191	45
GO:0030001	metal ion transport	BP	0.00850962	215
GO:0022843	voltage-gated cation channel activity	MF	0.00937906	127
GO:0015276	ligand-gated ion channel activity	MF	0.00971919	51
GO:0006812	cation transport	BP	0.00986908	234
GO:0023051	regulation of signaling	BP	0.0102338	45
GO:0046873	metal ion transmembrane transporter activity	MF	0.0104941	214
GO:0008289	lipid binding	MF	0.0105744	86
GO:0045125	bioactive lipid receptor activity	MF	0.0106194	32
GO:0009067	aspartate family amino acid biosynthetic process	BP	0.0123757	3
GO:0005249	voltage-gated potassium channel activity	MF	0.01259	101
GO:0004066	asparagine synthase (glutamine-hydrolyzing) activity	MF	0.0129836	2
GO:0006529	asparagine biosynthetic process	BP	0.0129836	2
GO:0034773	histone H4-K20 trimethylation	BP	0.0129836	2
GO:0042799	histone methyltransferase activity (H4-K20 specific)	MF	0.0129836	2
GO:0008422	beta-glucosidase activity	MF	0.0129836	2
GO:0016709	oxidoreductase activity, acting on paired donors, with incorporation or reduction of molecular oxygen, NAD(P)H as one donor, and incorporation of one atom of oxygen	MF	0.0149388	19
GO:0008536	Ran GTPase binding	MF	0.0158988	6
GO:0038036	sphingosine-1-phosphate receptor activity	MF	0.0170604	29
GO:0005242	inward rectifier potassium channel activity	MF	0.0181048	34
GO:0015672	monovalent inorganic cation transport	BP	0.0198954	158
GO:0010181	FMN binding	MF	0.0215591	5
GO:0015077	monovalent inorganic cation transmembrane transporter activity	MF	0.0224943	195
GO:0005861	troponin complex	CC	0.0226647	3
GO:0043161	proteasome-mediated ubiquitin-dependent protein catabolic process	BP	0.0226647	3
GO:0006468	protein phosphorylation	BP	0.0235131	101
GO:0001505	regulation of neurotransmitter levels	BP	0.0236429	21
GO:0005884	actin filament	CC	0.0241427	8
GO:0019835	cytolysis	BP	0.0241427	8
GO:0015267	channel activity	MF	0.024569	199
GO:0009968	negative regulation of signal transduction	BP	0.0251623	13
GO:0048583	regulation of response to stimulus	BP	0.025779	47
GO:0005230	extracellular ligand-gated ion channel activity	MF	0.0259739	17
GO:0015079	potassium ion transmembrane transporter activity	MF	0.0263211	122
GO:0022857	transmembrane transporter activity	MF	0.0280033	339
GO:0006813	potassium ion transport	BP	0.0291892	122
GO:0006811	ion transport	BP	0.0322391	318
GO:0065009	regulation of molecular function	BP	0.0331923	22
GO:0019899	enzyme binding	MF	0.0336563	40
GO:0006665	sphingolipid metabolic process	BP	0.033993	7
GO:0005267	potassium channel activity	MF	0.0347789	113
GO:0005216	ion channel activity	MF	0.0352518	195
GO:0016608	growth hormone-releasing hormone activity	MF	0.0359938	2
GO:0031145	anaphase-promoting complex-dependent catabolic process	BP	0.0359938	2
GO:0004823	leucine-tRNA ligase activity	MF	0.0359938	2
GO:0006429	leucyl-tRNA aminoacylation	BP	0.0359938	2
GO:0005638	lamin filament	CC	0.0359938	2
GO:0019239	deaminase activity	MF	0.0366635	5
GO:0004969	histamine receptor activity	MF	0.0379247	17
GO:0008324	cation transmembrane transporter activity	MF	0.0400355	242
GO:0043086	negative regulation of catalytic activity	BP	0.0402424	13
GO:0007194	negative regulation of adenylate cyclase activity	BP	0.0430158	12
GO:0004713	protein tyrosine kinase activity	MF	0.0458161	72
GO:0004963	follicle-stimulating hormone receptor activity	MF	0.0461439	5
GO:0007626	locomotory behavior	BP	0.0461439	5
GO:0015297	antiporter activity	MF	0.0467732	30
GO:0016746	transferase activity, transferring acyl groups	MF	0.0474815	25
GO:0022890	inorganic cation transmembrane transporter activity	MF	0.047674	239
GO:0015075	ion transmembrane transporter activity	MF	0.0498396	307
