# Supplementary material for: Comparative Genome Analysis Reveals the Genomic Basis of Semi-Aquatic Adaptation in American Mink (Neovison vison)
Source: Animals (Basel). 2022 Sep 13;12(18):2385. doi: 10.3390/ani12182385 (PMC9494948; doi:10.3390/ani12182385)
Supplement: Supplementary file 1 [file animals-12-02385-s001.zip › TableS9.xlsx]

## Sheet: 1
TableS9 The KEGG enrichment analysis of positive gene analysis in American mink
MapID	MapTitle	Pvalue	gene_num
map04920	Adipocytokine signaling pathway	1.10807e-05	21
map01100	Metabolic pathways	6.93749e-05	229
map05215	Prostate cancer	0.000117914	26
map00720	Carbon fixation pathways in prokaryotes	0.00185477	7
map04630	JAK-STAT signaling pathway	0.00337574	31
map04666	Fc gamma R-mediated phagocytosis	0.00409967	23
map00630	Glyoxylate and dicarboxylate metabolism	0.00540961	11
map04010	MAPK signaling pathway	0.00843163	51
map04068	FoxO signaling pathway	0.00919034	26
map04080	Neuroactive ligand-receptor interaction	0.00987869	53
map00600	Sphingolipid metabolism	0.0101087	12
map04662	B cell receptor signaling pathway	0.0101155	17
map04071	Sphingolipid signaling pathway	0.0155159	24
map04140	Autophagy - animal	0.0165627	26
map04320	Dorso-ventral axis formation	0.0212088	10
map05220	Chronic myeloid leukemia	0.0214518	18
map00440	Phosphonate and phosphinate metabolism	0.0268531	3
map05211	Renal cell carcinoma	0.0272618	15
map00563	Glycosylphosphatidylinositol (GPI)-anchor biosynthesis	0.0278854	7
map04142	Lysosome	0.0302403	25
map04931	Insulin resistance	0.0349096	19
map04211	Longevity regulating pathway	0.046673	19
